# Supplementary material for: A randomized controlled trial of a combination of antiviral and nonsteroidal anti-inflammatory treatment in a bovine model of respiratory syncytial virus infection
Source: PLoS One. 2020 Mar 12;15(3):e0230245. doi: 10.1371/journal.pone.0230245 (PMC7067438; doi:10.1371/journal.pone.0230245)
Supplement: S5 File — (XLSX) [file pone.0230245.s005.xlsx]

## Sheet: Result to code link
Description	Location in Manuscript	Code	Page	Interacted version		alternative models (Better fit , harder to interpret ) notes
Methods Table 1	line 140	bys replicate group :tab infect_dose if day ==0	NA			NA
Results text only
Number completing protocol	line 268	tab euthanized_early if day ==0	NA			NA
Number euthanized early were in replicate 1	line 271	bys replicate :tab euthanized_early if day ==0	NA			NA
Number euthanzied early in each treatment group	line 270	bys drug_treat : tab euthanized_early if day ==0	NA			NA
Table 2 Results by treatment arm	line 275
		tab drug_treat if day ==0
		bys drug_treat : tabstat cent_wt_age1 if day ==0 ,stat(mean sd med p25 p75)
		bys drug_treat : tab t0 if day ==0
		bys drug_treat :tabstat collie if day ==0, stat(p50 p25 p75
Table 3 Results by treatment arm
	line 305	xtmixed collie i.b3.drug_treat t0 cent_wt_age1 rcs if day >=0 || replicate : ||new__id : t0 cent_wt_age1		xtmixed collie i.b3.drug_treat##c.rcs t0 cent_wt_age1 rcs if day >=0|| replicate : ||new__id : t0 cent_wt_age1
		xtmixed templess_collie i.b3.drug_treat t0 cent_wt_age1 rcs_templess if day >=0 || replicate : ||new__id : t0		xtmixed templess_collie i.b3.drug_treat##c.rcs_templess t0 cent_wt_age1 rcs if day >=0|| replicate : ||new__id : t0			xtmixed templess_collie i.b3.drug_treat t0 cent_wt_age1 rcs if day >=0 || replicate : ||new__id : cent_wt_age1
		xtmixed rr i.b3.drug_treat t0 cent_wt_age1 rsc_rr if day >=0 || replicate : ||new__id :t0 cent_wt_age1		xtmixed rr i.b3.drug_treat##c.rsc_rr t0 cent_wt_age1 rsc_rr if day >=0 || replicate : ||new__id :t0 cent_wt_age1
		xtmixed viral_load i.b3.drug_treat rsc_v infect_dose || replicate: || new__id : R.infect_dose		Numerous alternative models with and without infecting dose of virus yield similar results
Table 4 Results by treatment arm	335
Hazards ratio for being in the top quartile of clinical score		stcox i.b3.drug_treat t0 if day >=0 ,str(replicate ) r efron	(r = robust creates Andersen Gill estimates for multiple failure

## Sheet: Resp rate spline calculation 
	cap drop mean_rr_rep_drug
	cap drop mean_ln_rr_rep_drug
	cap drop mean_viral_load
	cap drop rsc_rr
	cap drop rsc_ln_rr
	cap drop ln_mean_rr
	cap drop mean_rr
	cap drop ln_rr
	gen ln_rr =ln(rr)
	bys day:egen mean_rr =mean(rr) if drug_treat ==3
	bys day:egen ln_mean_rr =mean(ln_rr) if drug_treat ==3
	bysort replicate drug_treat day : egen mean_rr_rep_drug = mean(rr)
	bysort replicate drug_treat day : egen mean_ln_rr_rep_drug = mean(ln_rr )
	// Create spline based on placebo level
	//
	rcspline mean_rr day , gen (rsc_rr)
	loc a "rsc_rr"
	replace rsc_rr= 32.3 if day == 0 & rsc_rr ==.
	replace rsc_rr= 33.8 if day == 1 & rsc_rr ==.
	replace rsc_rr= 37.2 if day ==2 & rsc_rr ==.
	replace rsc_rr= 43.5 if day ==3 & rsc_rr ==.
	replace rsc_rr= 53.3 if day ==4 & rsc_rr ==.
	replace rsc_rr= 63.9 if day == 5 & rsc_rr ==.
	replace rsc_rr= 71.7 if day == 6 & rsc_rr ==.
	replace rsc_rr= 74.1 if day == 7 & rsc_rr ==.
	replace rsc_rr= 71.2 if day == 8 & rsc_rr ==.
	replace rsc_rr= 66.2 if day == 9 & rsc_rr ==.
	replace rsc_rr= 59.2 if day == 10 & rsc_rr ==.
	//
	//Model goes here
	xtmixed rr i.b3.drug_treat t0 cent_wt_age1 rsc_rr if day >=0 ||replicate : ||new__id :t0 cent_wt_age1

## Sheet: Virus an ln virus splines
cap drop mean_viral_load_rep_drug
cap drop mean_ln_viral_load_rep_drug
cap drop mean_viral_load
cap drop rscV2
cap drop rscV3_ln
cap drop ln_mean_viral_load
bys day:egen mean_viral_load =mean(viral_load) if drug_treat ==3
bys day:egen ln_mean_viral_load =mean(ln_viral_load) if drug_treat ==3
bysort replicate drug_treat day : egen mean_viral_load_rep_drug = mean(viral)
bysort replicate drug_treat day : egen mean_ln_viral_load_rep_drug = mean(ln_viral_load )
replace rscV2= 35.30428 if day == 8 & rscV2 ==.
replace rscV2= 10.42253 if day == 10 & rscV2 ==.
//
rcspline ln_mean_viral_load day , gen (rscV3_ln)
replace rscV3_ln = 3.329331 if day ==3 & rscV3_ln ==.
replace rscV3_ln = 1.394951 if day ==2 & rscV3_ln ==.
replace rscV3_ln = 5.651528 if day ==4 & rscV3_ln ==.
replace rscV3_ln = 4.06039 if day == 7 & rscV3_ln==.
replace rscV3_ln = 6.034892 if day == 6 & rscV3_ln==.
replace rscV3_ln = -.1669916 if day == 1 & rscV3_ln==.
replace rscV3_ln = 6.948679 if day == 5 & rscV3_ln==.
replace rscV3_ln = 1.404563 if day == 9 & rscV3_ln==.
replace rscV3_ln = .5920458 if day == 8 & rscV3_ln==.
replace rscV3_ln = 2.474784 if day ==10 & rscV3_ln==.
//

## Sheet: Adding in non CRF data
This data not in clinicla report forms and added later
//
//
//
/* This do fiel required by the following nugget dropped in to manuscript
For each replicate the schedule was staggered such that there were two days of infection (day 0). Each treatment group contained a group A and a group B calf. Infection days were one day apart. This was necessary for workload considerations. The virus isolate (CA-1) was grown on bovine turbinate cells using identical technique for all infections. Nonetheless as expected virus titers varied slight…
Table X BRSV Inoculum Titers
	Rep. 1A	Rep. 1B	Rep. 3A	Rep. 3B	Rep. 4A	Rep. 4B
PFU/ml	1.21 x 10^5	1.36 x 10^5	7.8 x 10^4	1.2 X10^5	1.29 x 10^5	1.94 x 10^5
Total Dose (5 ml)	6.05 x 10^5	6.8 x 10^5	3.9 x 10^5	6.0 x 10^5	6.45 x 10^5	9.7 x 10^5
*/
//WTAF
cap drop group
cap drop infect_dose
gen group ="A" if replicate ==3 & tag ==1
replace group ="A" if replicate ==3 & tag == 1
replace group ="A" if replicate ==3 & tag == 14
replace group ="A" if replicate ==3 & tag == 4
replace group ="A" if replicate ==3 & tag == 6
replace group ="A" if replicate ==3 & tag == 15
replace group ="A" if replicate ==3 & tag == 16
replace group ="B" if replicate ==3 & tag == 12
replace group ="B" if replicate ==3 & tag == 13
replace group ="B" if replicate ==3 & tag == 5
replace group ="B" if replicate ==3 & tag == 9
replace group ="B" if replicate ==3 & tag == 11
replace group ="B" if replicate ==3 & tag == 2
//
replace group ="A" if replicate ==4 & tag == 10
replace group ="A" if replicate ==4 & tag == 11
replace group ="A" if replicate ==4 & tag == 1
replace group ="A" if replicate ==4 & tag == 4
replace group ="A" if replicate ==4 & tag == 7
replace group ="A" if replicate ==4 & tag == 2
replace group ="B" if replicate ==4 & tag == 8
replace group ="B" if replicate ==4 & tag == 20
replace group ="B" if replicate ==4 & tag == 12
replace group ="B" if replicate ==4 & tag == 5
replace group ="B" if replicate ==4 & tag == 9
replace group ="B" if replicate ==4 & tag == 6
//
replace group ="A" if replicate ==1 & tag == 9
replace group ="A" if replicate ==1 & tag == 6
replace group ="A" if replicate ==1 & tag == 10
replace group ="A" if replicate ==1 & tag == 11
replace group ="A" if replicate ==1 & tag == 12
replace group ="A" if replicate ==1 & tag == 7
replace group ="B" if replicate ==1 & tag == 5
replace group ="B" if replicate ==1 & tag == 16
replace group ="B" if replicate ==1 & tag == 14
replace group ="B" if replicate ==1 & tag == 13
replace group ="B" if replicate ==1 & tag == 8
replace group ="B" if replicate ==1 & tag == 15
//
gen infect_dose =.
replace infect_dose = 6.05 if replicate==1 & group =="A"
replace infect_dose = 6.8 if replicate==1 & group =="B"
replace infect_dose = 3.9 if replicate==3 & group =="A"
replace infect_dose = 6.0 if replicate ==3 & group=="B"
replace infect_dose = 6.45 if replicate==4 & group =="A"
replace infect_dose = 9.7 if replicate==4 & group =="B"
lab var infect_dose "infectiong PFU of RSV in 10^5 "
	Adding in Titers also not in the original case report forms
//
//7-2-19
// lb
// Paul
// P08
import excel "E:\Iubhar D Drive\Day to Day documents\Bovine day to day\microbiology\titres.xlsx", sheet("titers P08") firstrow
replace titer10 ="80" if titer10 =="*8"
notes : titer0 is titer in dairy used for animal selection
notes : titer10 is titer at necropsy . Presented as 1/titre. *8 ? should be 80 ?
notes: Titers by DFA

## Sheet: Sample Figures  Code
Clinical Score excluding temperature
	loc q mean_daily_templess_collie_rep
	tw (connected `q' day if day >=0 &replicate ==1 , lcolor(navy) mcolor(navy) by(drug_treat )sort )(connected `q' day if day >=0 &replicate ==3 , by(drug_treat )sort lcolor(blue) mcolor(blue)) (connected `q' day if day >=0 &replicate ==4 , by(drug_treat )sort lcolor(ebblue) mcolor(ebblue) )
	gr play graph_collie_macro.grec
	graph_collie_macro.grec
	// File created by Graph Editor Recorder.
	// Edit only if you know what you are doing.
	.plotregion1.subtitle[1].style.editstyle size(small) editcopy
	// subtitle[1] size
	.plotregion1.subtitle[1].text = {}
	.plotregion1.subtitle[1].text.Arrpush Ibuprofen Day 3-10
	// subtitle[1] edits
	.plotregion1.subtitle[2].text = {}
	.plotregion1.subtitle[2].text.Arrpush Ibuprofen Day 5-10
	// subtitle[2] edits
	.plotregion1.subtitle[3].text = {}
	.plotregion1.subtitle[3].text.Arrpush Placebo
	// subtitle[3] edits
	.plotregion1.subtitle[5].text = {}
	.plotregion1.subtitle[5].text.Arrpush FPI + Ibuprofen Day 5-10
	// subtitle[5] edits
	.plotregion1.subtitle[6].text = {}
	.plotregion1.subtitle[6].text.Arrpush FPI + Ibuprofen Day 3 -10
	// subtitle[6] edits
	.legend.Edit, style(cols(3)) style(rows(0)) keepstyles
	// legend edits
	.legend.plotregion1.label[1].text = {}
	.legend.plotregion1.label[1].text.Arrpush Replicate 1
	// label[1] edits
	.legend.plotregion1.label[2].text = {}
	.legend.plotregion1.label[2].text.Arrpush Replicate 3
	// label[2] edits
	.legend.plotregion1.label[3].text = {}
	.legend.plotregion1.label[3].text.Arrpush Replicate 4
	// label[3] edits
	.b1title.style.editstyle size(small) editcopy
	// bottom 1 size
	.plotregion1.xaxis1[4].style.editstyle majorstyle(tickstyle(textstyle(size(vsmall)))) editcopy
	// xaxis1[4] size
	.plotregion1.xaxis1[4].style.editstyle majorstyle(tickstyle(textstyle(size(small)))) editcopy
	// xaxis1[4] size
	.plotregion1.xaxis1[4].reset_rule 0 10 1 , tickset(major) ruletype(range)
	// xaxis1[4] edits
	.plotregion1.xaxis1[5].reset_rule 0 10 1 , tickset(major) ruletype(range)
	// xaxis1[5] edits
	.plotregion1.xaxis1[6].reset_rule 0 10 1 , tickset(major) ruletype(range)
	// xaxis1[6] edits
	.plotregion1.yaxis1[4].style.editstyle majorstyle(tickstyle(textstyle(size(small)))) editcopy
	// yaxis1[4] size
	.plotregion1.yaxis1[4].style.editstyle majorstyle(tickangle(horizontal)) editcopy
	// yaxis1[4] edits
	.l1title.text = {}
	.l1title.text.Arrpush Mean daily clinical score without temperature
	// left 1 edits
	.l1title.style.editstyle size(small) editcopy
	// left 1 size
	.note.draw_view.setstyle, style(no)
	// note edits
	.title.text = {}
	.title.text.Arrpush `"Mean daily clinical score without temperature component"'
	.title.text.Arrpush `"by treatment group for each replicate"'
	// title edits
	.title.style.editstyle size(medsmall) editcopy
	// title size
	// <end>

## Sheet: Diagnostics Clinical scores
	//
	//
	// Primary analysis
	//
	cap drop rsc
	cap drop rcs
	cap drop rcs3
	cap drop mean_daily_collie
	cap drop mean_templess_collie
	bys day: egen mean_daily_collie = mean(collie )
	rcspline mean_daily_collie day ,gen(rsc)				//full) ldata spline)
	rename rsc rcs
	xtmixed collie i.ibuprofen i.fpi rcs || replicate: || new__id :
	est stor M1
	cap drop fe_mean
	cap drop replicate_effect
	cap drop calf_effect
	cap drop calf_mean
	cap drop replicate_mean
	cap drop calf_con
	predict fe_mean ,xb
	lab var fe_mean "FE Mean"
	predict replicate_effect ,reffects level(replicate)
	lab var replicate_effect "Replicate Effect"
	predict calf_effect , reffects level(new__id)
	lab var calf_effect "Calf Effect"
	gen replicate_mean = fe_mean+ replicate_effect
	gen calf_mean	= fe_mean+ replicate_mean +calf_effect //+calf_con
	tw (line fe_mean day ,lcolor(green) xlab(-10(1)10)) (line replicate_mean day ,lcolor(blue)) (line calf_mean day , lcolor(red) connect(ascending)) (scatter collie day if replicate ==1 , mcolor(blue) mlab(new__id))(scatter collie day if replicate ==3 , mcolor(black) mlab(new__id))(scatter collie day if replicate ==4 , mcolor(green) mlab(new__id))
	/////////////////////////////////////////////
	cap drop rstand
	cap drop xb
	cap drop yhat
	cap drop fitted
	cap drop label
	gen label = new__id +" " +string(day)
	lab var label"Label to help wth diagnostic plots "
	predict rstand ,rstand
	predict xb , xb
	predict fitted // yhat
	//predict yhat , yhat
	scatter xb day
	scatter fitted day
	scatter xb rstand ,mlab(label)
	qnorm resid
	qnorm rstand
	scatter fitted resid
	scatter replicate_effect day
	scatter replicate_effect replicate_mean
	scatter replicate_effect xb
	estat icc ///
	//templress collie
	cap drop mean_daily_templess_collie
	bys day: egen mean_daily_templess_collie = mean(templess_collie )
	rcspline mean_daily_templess_collie day ,gen(rsc_templess)
	//xtmixed templess_collie i.ibuprofen i.fpi rcs_templess || replicate: || new__id :
	xtmixed templess_collie i.b3.drug_treat rcs_templess cent_wt_age1 || replicate: || new__id : R.cent_wt_age1
	est stor M1
	cap drop fe_mean
	cap drop replicate_effect
	cap drop calf_effect
	cap drop calf_mean
	cap drop replicate_mean
	cap drop calf_con
	predict fe_mean ,xb
	lab var fe_mean "FE Mean"
	predict replicate_effect ,reffects level(replicate)
	lab var replicate_effect "Replicate Effect"
	predict calf_effect , reffects level(new__id)
	lab var calf_effect "Calf Effect"
	gen replicate_mean = fe_mean+ replicate_effect
	gen calf_mean	= fe_mean+ replicate_mean +calf_effect //+calf_con
	tw (line fe_mean day ,lcolor(green) xlab(-10(1)10)) (line replicate_mean day ,lcolor(blue)) (line calf_mean day , lcolor(red) connect(ascending)) (scatter collie day if replicate ==1 , mcolor(blue) mlab(new__id))(scatter collie day if replicate ==3 , mcolor(black) mlab(new__id))(scatter collie day if replicate ==4 , mcolor(green) mlab(new__id))
	/////////////////////////////////////////////
	cap drop rstand
	cap drop xb
	cap drop yhat
	cap drop fitted
	cap drop label
	gen label = new__id +" " +string(day)
	lab var label "Label to help wth diagnostic plots "
	predict rstand ,rstand
	predict xb , xb
	predict fitted // yhat
	//predict yhat , yhat
	scatter xb day
	scatter fitted day
	scatter xb rstand ,mlab(label)
	qnorm resid
	qnorm rstand
	scatter fitted resid
	scatter replicate_effect day
	scatter replicate_effect replicate_mean
	scatter replicate_effect xb
	estat icc
	////////////////////////////// Viral load
	//
	cap drop rcs_v
	cap drop mean_daily_virus
	bys day: egen mean_daily_virus = mean(viral_load )
	rcspline mean_daily_virus day ,gen(rsc_v)
	cap drop rcs_ln_v
	cap drop mean_daily_ln_virus
	bys day: egen mean_daily_ln_virus = mean(ln_viral_load )
	rcspline mean_daily_virus day ,gen(rcs_ln_v)
	cap drop resid
	cap drop rstand
	cap drop xb
	cap drop yhat
	cap drop fitted
	// use ln model mixed viral_load i.ibuprofen i.fpi rcs || replicate: || new__id : R.t0
	predict rstand ,rstand
	predict xb , xb
	predict resid ,resid
	predict fitted
	//predict yhat , yhat
	scatter xb day
	scatter fitted day, mlab(label)
	scatter xb rstand, mlab(label)
	qnorm resid , mlab(label)
	qnorm rstand , mlab(label)
	scatter fitted resid ,mlab(label)
	scatter replicate_effect day , mlab(label)
	scatter replicate_effect replicate_mean ,mlab(label)
	scatter replicate_effect xb ,mlab(label)
	estat icc

## Sheet: Viral load 
	//
	//
	// Primary analysis Viral load
	//
	/////////////////////////////////////////////
	cap drop rstand
	cap drop xb
	cap drop yhat
	cap drop fitted
	predict rstand ,rstand
	predict xb , xb
	predict fitted
	//predict yhat , yhat
	scatter xb day
	scatter fitted day
	scatter xb rstand
	qnorm resid
	qnorm rstand
	scatter fitted resid
	scatter replicate_effect day
	scatter replicate_effect replicate_mean
	scatter replicate_effect xb
	estat icc
	//
	//
	cap drop fe_mean
	cap drop replicate_effect
	cap drop calf_effect
	cap drop calf_mean
	cap drop replicate_mean
	cap drop calf_con
	predict fe_mean ,xb
	lab var fe_mean "FE Mean"
	predict replicate_effect ,reffects level(replicate)
	lab var replicate_effect "Replicate Effect"
	predict calf_effect , reffects level(new__id)
	lab var calf_effect "Calf Effect"
	gen replicate_mean = fe_mean+ replicate_effect
	gen calf_mean	= fe_mean+ replicate_mean +calf_effect //+calf_con
	tw (line fe_mean day ,lcolor(green) xlab(-10(1)10)) (line replicate_mean day ,lcolor(blue)) (line calf_mean day , lcolor(red) connect(ascending)) (scatter collie day if replicate ==1 , mcolor(blue) mlab(new__id))(scatter collie day if replicate ==3 , mcolor(black) mlab(new__id))(scatter collie day if replicate ==4 , mcolor(green) mlab(new__id))
	/////////////////////////////////////////////
	//
	////
	////
	cap drop mean_viral_load_rep_drug
	cap drop mean_ln_viral_load_rep_drug
	cap drop mean_viral_load
	cap drop rscV2
	cap drop rscV3_ln
	cap drop ln_mean_viral_load
	bys day:egen mean_viral_load =mean(viral_load) if drug_treat ==3
	bys day:egen ln_mean_viral_load =mean(ln_viral_load) if drug_treat ==3
	bysort replicate drug_treat day : egen mean_viral_load_rep_drug = mean(viral)
	bysort replicate drug_treat day : egen mean_ln_viral_load_rep_drug = mean(ln_viral_load )
	tw (connected mean_viral_load_rep_drug day if day >=0 &replicate ==1 , lcolor(navy) mcolor(navy) by(drug_treat )sort )(connected mean_viral_load_rep_drug day if day >=0 &replicate ==3 , by(drug_treat )sort lcolor(blue) mcolor(blue)) (connected mean_viral_load_rep_drug day if day >=0 &replicate ==4 , by(drug_treat )sort lcolor(ebblue) mcolor(ebblue) )
	tw (connected mean_ln_viral_load_rep_drug day if day >=0 &replicate ==1 , lcolor(navy) mcolor(navy) by(drug_treat )sort )(connected mean_ln_viral_load_rep_drug day if day >=0 &replicate ==3 , by(drug_treat )sort lcolor(blue) mcolor(blue)) (connected mean_ln_viral_load_rep_drug day if day >=0 &replicate ==4 , by(drug_treat )sort lcolor(ebblue) mcolor(ebblue) )
	cap drop rstand
	cap drop xb
	cap drop yhat
	cap drop fitted
	cap drop xb
	cap drop calf_effect
	cap drop replicate_effect
	cap drop replicate_mean
	cap drop fe_mean
	cap drop calf_con
	cap drop calf_mean
	// Create spline based on placebo level
	//
	rcspline mean_viral_load day , gen (rscV2)
	replace rscV2= 132.401 if day ==3 & rscV2 ==.
	replace rscV2= -170.4343 if day ==2 & rscV2 ==.
	replace rscV2= 1229.663 if day ==4 & rscV2 ==.
	replace rscV2= 610.9033 if day == 7 & rscV2 ==.
	replace rscV2= 1597.611 if day == 6 & rscV2 ==.
	replace rscV2= 87.7317 if day == 1 & rscV2 ==.
	replace rscV2= 2044.468 if day == 5 & rscV2 ==.
	replace rscV2= -89.77027 if day == 9 & rscV2 ==.
	replace rscV2= 35.30428 if day == 8 & rscV2 ==.
	replace rscV2= 10.42253 if day == 10 & rscV2 ==.
	//
	rcspline ln_mean_viral_load day , gen (rscV3_ln)
	replace rscV3_ln = 3.329331 if day ==3 & rscV3_ln ==.
	replace rscV3_ln = 1.394951 if day ==2 & rscV3_ln ==.
	replace rscV3_ln = 5.651528 if day ==4 & rscV3_ln ==.
	replace rscV3_ln = 4.06039 if day == 7 & rscV3_ln==.
	replace rscV3_ln = 6.034892 if day == 6 & rscV3_ln==.
	replace rscV3_ln = -.1669916 if day == 1 & rscV3_ln==.
	replace rscV3_ln = 6.948679 if day == 5 & rscV3_ln==.
	replace rscV3_ln = 1.404563 if day == 9 & rscV3_ln==.
	replace rscV3_ln = .5920458 if day == 8 & rscV3_ln==.
	replace rscV3_ln = 2.474784 if day ==10 & rscV3_ln==.
	//
	xtmixed ln_viral_load i.ibuprofen i.fpi rcs_ln_v if day >=0 || replicate: || new__id :
	predict rstand ,rstand
	predict xb , xb
	predict fe_mean ,xb
	lab var fe_mean "FE Mean"
	predict replicate_effect ,reffects level(replicate)
	lab var replicate_effect "Replicate Effect"
	predict calf_effect , reffects level(new__id)
	lab var calf_effect "Calf Effect"
	gen replicate_mean = fe_mean+ replicate_effect
	gen calf_mean	= fe_mean+ replicate_mean +calf_effect //+calf_con
	predict yhat ,fitted
	scatter xb day
	scatter fitted day
	scatter xb rstand
	qnorm resid ,mlab(label)
	qnorm rstand ,mlab(label)
	scatter yhat resid ,mlab(label)
	scatter replicate_effect day ,mlab(label)
	scatter replicate_effect replicate_mean ,mlab(label)
	scatter replicate_effect xb ,mlab(label)
	estat icc
